# Supplementary material for: Lipidomic Analysis of the Protective Effects of Shenling Baizhu San on Non-Alcoholic Fatty Liver Disease in Rats
Source: Molecules. 2019 Oct 31;24(21):3943. doi: 10.3390/molecules24213943 (PMC6864612; doi:10.3390/molecules24213943)
Supplement: Supplementary file 1 [file molecules-24-03943-s001.zip]

Archive with 7 entries (7 files):
- Figure S1.tif
- Figure S2.tif
- Figure S3.tif
- Figure S4.tif
- Figure S5.tif
- Figure S6.tif
- Supplementary Tables.docx
